# Supplementary material for: Association of cardiotrophin-like cytokine factor 1 levels in peripheral blood mononuclear cells with bone mineral density and osteoporosis in postmenopausal women
Source: BMC Musculoskelet Disord. 2021 Jan 11;22:62. doi: 10.1186/s12891-020-03924-9 (PMC7798196; doi:10.1186/s12891-020-03924-9)
Supplement: Supplementary file 1 — Additional file 1: Supplementary Table 1. Results of multiple logistic regression analysis of the correlation of CLCF1 expression levels with hypertension and CAD. [file 12891_2020_3924_MOESM1_ESM.xlsx]

## Sheet: Sheet1
Supplementary Table 1 Results of multiple logistic regression analysis of the correlation of CLCF1 expression levels with hypertension and CAD
Variables	Hypertension			CAD
	OR	(95% CI)	p	OR	(95% CI)	p
Constant	<0.001	-	<0.001	<0.001	-	0.001
Age	1.186	(1.106, 1.271)	<0.001	1.29	(1.091, 1.525)	<0.003
Hypertension Yes vs No	-	-	-	3.034	(0.578, 15.929)	0.19
CLCF1 mRNA levels	1022.05	(0.000, 5.893E+14)	0.616	<0.001	(0.00, 1.621E+13)	0.277
CLCF1 protein expression	4.331	(0.641, 29.247)	0.133	0.351	(0.004, 28.951)	0.642
OR = odds ratio; CI = confidence interval of OR; CAD = coronary artery disease
