# Supplementary material for: Association of cardiotrophin-like cytokine factor 1 levels in peripheral blood mononuclear cells with bone mineral density and osteoporosis in postmenopausal women
Source: BMC Musculoskelet Disord. 2021 Jan 11;22:62. doi: 10.1186/s12891-020-03924-9 (PMC7798196; doi:10.1186/s12891-020-03924-9)
Supplement: Supplementary file 2 — Additional file 2: Supplementary Dataset 1. Questionnaires data of the participants and results of the BMD measurement, routine blood test, and CLCF1 expression level test. [file 12891_2020_3924_MOESM2_ESM.xlsx]

## Sheet: Sheet1
Supplementary Dataset 1 Questionnaires data of the participants and results of the BMD measurement, routine blood test, and CLCF1 expression level test
Random assigned numbers	Age groups	Milk-drinking habits	Gastrointestinal diseases	Hypertension	CAD	Fracture	Fracture age	Fracture site	Fragility fracture	ATA	Frequency of pregnancy	Numbers of children breastfed	ATM	Current height(M)	Weight (kg)	Treament of OP	Calcium supplementation	Lumbar spine BMD	T score in lumbar spine	OP in lumbar spine	Femoral neck BMD	T score in femoral neck	OP in femoral neck	Greater trochanter BMD	T score in greater trochanter	OP in greater trochanter	Ward’s triangle BMD	T score in Ward’s triangle	Total femur BMD	T score in total femur	Bone health groups	WBC (10^9 /L)	TLC (10^9 /L)	RBC (10^12 /L)	HGB (g/L)	PLT (10^9 /L)	CLCF1 protein	CLCF1 mRNA
107	1	1	0	0	0	0			0	15	4	1	52	1.59	55	0	0	0.883	-1	0	0.741	-0.8	0	0.564	-1.1	1	0.549	-1.9	0.836	-0.5	1	6.2	2.6	4.26	127	283	0.4898	0.0822
92	1	2	1	0	0	0			0	13	1	1	49	1.7	59	0	1	0.954	-0.68	0	0.716	-1.26	1	0.808	0.82	0	0.536	-1.56			1							0.0763
257	2	2	0	0	0	0			0	16	3	2	59	1.61	57	0	0	0.818	-1.68	1	0.739	-1.06	1	0.587	-1.51	1	0.561	-1.4			1							0.0761
303	3	1	0	2	0	1	72	clavicle	1	15	3	2	52	1.54	57	0	1	0.915	-0.7	0	0.718	-1	0	0.648	-0.1	0	0.563	-1.7	0.867		0	5.9	2.5	4.5	132	205	0.2386	0.0676
114	1	3	0	0	0	0			0	17	3	1	52	1.55	44	0	1	0.794	-1.7	1	0.535	-2.7	2	0.457	-2.3	1	0.416	-3.3	0.598	-2.5	2	8.1	1.8	4.57	140	186	0.4849	0.0635
177	2	3	1	0	0	0			0	15	3	1	53	1.53	52	0	1	0.915	-0.7	0	0.681	-1.3	1	0.609	-0.6	0	0.544	-1.9	0.787	-0.9	1						0.4884	0.0634
7	2	0	1	0	0	0			0	18	6	3	48	1.6	58	0	0	0.544	-3.69	2	0.718	-1.24	1	0.678	-0.55	0	0.527	-1.62			2	4	1.6	3.39	109	283		0.0584
457	2	0	1	0	0	0			0	15	2	1	47	1.55	67	0	0	0.68	-2.7	2	0.473	-3.2	2	0.473	-2.2	1	0.338	-4.1	0.619		2	5.7	2.4	4.72	144	218	0.1604	0.0574
259	3	2	0	1	1	1	65	lumbar spine	1	17	3	3	50	1.51	52	0	1	0.479	-4.17	2	0.728	-1.16	1	0.594	-1.44	1	0.544	-1.51			3	4.9	1.8	3.87	126	217		0.0568
312	2	3	1	0	0	0			0	16	3	2	55	1.63	57	0	0	0.87	-1.1	1	0.676	-1.4	1	0.522	-1.6	1	0.443	-3	0.754		1	7.7	2.1	3.92	124	231	0.5652	0.0552
290	2	1	0	0	0	0			0	13	2	1	50	1.56	61	0	1	1.029	0.3	0	0.701	-1.1	1	0.619	-0.5	0	0.522	-2.2	0.875		1	5.7	2.2	4.1	129	326	0.3729	0.0551
157	2	0	1	1	0	0			0	13	1	1	51	1.51	50	1	1	0.634	-3.03	2	0.842	-0.13	0	0.729	-0.01	0	0.705	-0.47			2	7.8	2.1	3.95	134	90		0.0537
17	2	3	0	0	0	1	55	right thumb	1	14	5	4	55	1.56	61	0	0	0.743	-2.2	1	0.7	-1.1	1	0.638	-0.3	0	0.467	-2.7	0.864		2						0.6862	0.0535
23	2	0	0	0	0	0			0	17	1	1	50	1.49	40	0	0	0.676	-2.7	2	0.512	-2.9	2	0.47	-2.2	1	0.332	-4.1	0.616		2						0.6801	0.0531
591	3	3	1	2	0	1	39	left kneecap	0	14	1	1	57	1.61	64	0	0	0.689	-2.6	2	0.538	-2.6	2	0.483	-2	1	0.319	-4.3	0.65	-2.1	2						0.4773	0.0528
38	2	3	1	0	0	0			0	15	3	2	50	1.52	60	0	0	0.737	-2.28	1	0.68	-1.58	1	0.731	0	0	0.598	-1.16			1	4.8	1.6	4.28	143	196		0.0526
135	2	2	0	1	0	0			0	14	3	1	49	1.58	60	0	1	0.618	-3.15	2	0.862	0.04	0	0.765	0.37	0	0.736	-0.27			2							0.0518
456	1	3	0	0	0	0			0	19	1	1	54	1.51	53	0	0	0.725	-2.3	1	0.622	-1.9	1	0.556	-1.2	1	0.416	-3.3	0.798		1	5.7	2.3	4.92	149	187	0.3385	0.0506
266	2	1	0	2	0	0			0	16	1	1	57	1.6	55	0	1	1.084	0.8	0	0.716	-1	0	0.705	0.5	0	0.515	-2.2	0.843	-0.4	0						0.7056	0.0499
355	1	1	1	0	0	0			0	18	1	1	45	1.57	56	0	1	0.825	-1.5	1	0.588	-2.2	1	0.51	-1.7	1	0.423	-3.2	0.709		1						0.5507	0.0497
142	2	3	0	2	0	0			0	13	3	1	50	1.55	51	0	1	0.939	-0.5	0	0.58	-2.2	1	0.585	-0.9	0	0.433	-3.1	0.766		1						0.5955	0.0495
219	2	1	1	0	1	1		lumbar spine	1	17	3	2	48	1.5	41	0	0	0.686	-2.7	2	0.451	-3.4	2	0.487	-2	1	0.414	-3.3	0.657		3						0.769	0.0487
135	2	0	0	0	0	0			0	13	1	1	50	1.62	64	0	0	0.796	-1.7	1	0.715	-1	0	0.62	-0.5	0	0.487	-2.5	0.843	-0.4	1	6.1	2.7	4.57	137	189	0.4717	0.0478
47	1	2	0	0	0	0			0	16	2	2	46	1.58	53	0	1	0.681	-2.69	2	0.948	0.82	0	0.742	0.13	0	0.846	0.43			2	3.8	1.4	3.9	125	124		0.0477
74	2	3	1	0	0	0			0	16	1	1	55	1.6	57	0	1	0.847	-1.47	1	0.976	1.07	0	0.869	1.46	0	0.985	1.33			1	4.9	1.6	4	129	266		0.0463
34	1	3	1	0	0	0			0	16	5	1	50	1.57	53	0	0	1.16	0.83	0	0.667	-1.71	1	0.561	-1.78	1	0.548	-1.48	0.592		1	5	1.6	4.48	142	178	0.9277	0.0459
345	1	3	1	1	1	0			0	14	2	1	53	1.62	91	0	0	0.895	-1.12	1	0.733	-1.11	1	0.875	1.52	0	0.659	-0.77			1							0.0452
27	2	3	0	0	0	1	61	right radial	1	17	2	2	45	1.54	61	0	1	0.617	-3.16	2	0.745	-1.01	1	0.655	-0.8	0	0.613	-1.06			3	5.2	2.2	4.22	130	252		0.045
119	1	3	0	0	0	1	49	metatarsal bone	1	17	1	1	49	1.51	52	1	1	0.681	-2.7	2	0.568	-2.3	1	0.527	-1.5	1	0.404	-3.4	0.674	-1.9	3	6.2	2.3	4.82	128	254	0.3179	0.0448
354	1	2	0	0	0	0			0	15	1	1	50	1.52	46	0	0	0.867	-1.32	1	0.949	0.83	0	0.695	-0.37	0	0.812	0.22	0.793		1	4.5	1.3	3.71	123	146	0.9744	0.0443
518	1	1	0	0	0	0			0	17	2	1	51	1.59	60	0	1	0.665	-2.8	2	0.506	-2.9	2	0.46	-2.3	1	0.458	-2.8	0.596	-2.5	2	7.9	3.6	4.78	135	243	0.2691	0.0442
309	2	3	0	0	0	0			0	14	2	1	50	1.51	58	0	1	0.956	-0.3	0	0.678	-1.3	1	0.657	0	0	0.51	-2.3	0.833	-0.5	1						0.4747	0.0436
24	1	3	0	0	0	0			0	19	1	1	50	1.59	56	0	0	0.734	-2.2	1	0.653	-1.6	1	0.55	-1.3	1	0.461	-2.8	0.726	-1.4	1							0.0435
167	1	3	1	0	0	1	52	ribs	1	14	1	1	46	1.61	58	0	0	0.762	-2.09	1	0.986	1.16	0	0.792	0.65	0	0.825	0.3			2							0.0433
229	1	1	1	0	0	0			0	17	6	6	47	1.59	63	0	0	0.663	-2.9	2	0.712	-1	0	0.564	-1.1	1	0.484	-2.6	0.775		2						0.8714	0.0432
152	2	1	0	0	0	0			0	13	2	1	52	1.49	47	0	1	0.862	-1.7	1	0.656	-1.7	1	0.504	-2	1	0.501	-2	0.726	-1.8	1						0.283	0.0428
286	1	1	0	0	0	0			0	12	3	2	46	1.67	61	0	1	0.829	-1.4	1	0.707	-1.1	1	0.574	-1	0	0.493	-2.5	0.817		1						0.5743	0.0417
77	2	1	0	0	0	0			0	14	2	1	45	1.57	60	0	1	1.063	0.6	0	0.863	0.4	0	0.672	0.1	0	0.623	-1.1	0.907		0	6.6	2.4	4.47	128	213	0.5774	0.041
236	2	0	0	2	0	0			0	17	2	1	55	1.62	70	0	1	0.832	-1.4	1	0.633	-1.7	1	0.572	-1	0	0.407	-3.4	0.742	-1.3	1	6.1	2.1	4.47	131	239		0.041
77	2	0	1	2	0	0			0	18	4	2	53	1.53	53	0	0	0.526	-4.1	2	0.525	-2.7	2	0.43	-2.7	2	0.264	-4.8	0.561		2						0.8784	0.0408
20	2	3	0	0	0	0			0	17	2	1	50	1.58	63	0	0	0.863	-1.35	1	0.767	-0.8	0	0.888	1.66	0	0.65	-0.82	0.834		1	7.9	3.2	4.41	133	226	0.7473	0.0401
475	3	3	1	2	2	0			0	19	4	2	51	1.6	63	0	1	0.653	-3	2	0.547	-2.5	2	0.49	-2	1	0.441	-3	0.634		2						0.2388	0.039
300	3	0	0	2	0	0			0	17	1	1	53	1.54	58	1	0	0.853	-1.2	1	0.776	-0.4	0	0.618	-0.5	0	0.637	-1	0.928	0.3	1						0.3918	0.0388
108	2	2	0	1	1	1	46	femoral neck	1	15	2	1	44	1.65	61	0	1	0.752	-2.16	1	0.76	-0.87	0	0.732	0.02	0	0.553	-1.45			2							0.0385
324	2	3	0	0	0	0			0	13	1	1	55	1.59	60	0	0	0.992	0	0	0.849	0.2	0	0.708	0.5	0	0.66	-0.7	0.974		0	5.5	2.3	4.09	123	232	0.5283	0.0381
264	1	1	0	0	0	0			0	14	1	1	51	1.62	62	0	0	0.903	-0.8	0	0.625	-1.8	1	0.626	-0.4	0	0.513	-2.3	0.793		1						0.8978	0.0376
265	2	1	0	0	0	1	50	metatarsal and phalanges of left foot	1	16	3	1	52	1.55	54	0	0	0.825	-1.5	1	0.743	-0.7	0	0.609	-0.6	0	0.564	-1.7	0.865	-0.2	2	5	1.6	4.55	136	192	0.4278	0.0371
301	1	1	0	0	0	1	25	lumbar spine	0	18	2	1	48	1.48	42	0	0	0.813	-1.6	1	0.616	-1.9	1	0.544	-1.3	1	0.532	-2.1	0.689		1						0.2773	0.0367
255	3	1	0	2	0	1	65	distal end of right ulna	1	14	1	1	56	1.54	43	0	0	0.85	-1.2	1	0.498	-3	2	0.499	-1.9	1	0.36	-3.8	0.636	-2.2	3						0.4639	0.0364
64	1	0	0	0	0	0			0	14	1	1	45	1.59	67	0	1	0.86	-1.37	1	0.75	-0.96	0	0.746	0.16	0	0.7	-0.51			1							0.0359
280	2	0	1	2	0	0			0	15	2	1	50	1.57	73	0	1	0.715	-2.4	1	0.573	-2.3	1	0.491	-1.9	1	0.435	-3.1	0.672		1	4.2	1.2	4.77	139	183	0.4867	0.0356
91	3	0	0	0	0	0			0	16	2	2	50	1.56	63	0	1	0.925	-0.6	0	0.743	-0.7	0	0.722	0.7	0	0.541	-2	0.913		0						0.6836	0.0355
590	2	0	0	2	2	0			0	18	3	3	52	1.58	71	0	0	0.734	-2.3	1	0.667	-1.7	1	0.793	0.66	0	0.667	-0.72	0.753		1	4.6	1.9	4.54	154	178	0.8666	0.0354
235	1	2	0	0	0	0			0	14	1	1	53	1.49	54	0	1	0.643	-2.96	2	0.796	-0.54	0	0.789	0.62	0	0.697	-0.52			2							0.0352
96	3	1	0	0	0	0			0	15	4	2	49	1.6	80	0	1	0.929	-0.6	0	0.843	0.2	0	0.651	-0.1	0	0.577	-1.6	0.909		0						0.7108	0.035
210	1	3	1	0	0	1	50	right lateral malleolus anterior and inferior phalanx	1	17	1	1	50	1.52	52	0	1	0.655	-2.9	2	0.532	-2.7	2	0.5	-1.8	1	0.367	-3.8	0.631	-2.2	3						0.5782	0.035
629	2	2	1	0	0	1	53	ankle	1	16	3	2	49	1.56	63	0	1	0.5	-4.02	2	0.704	-1.38	1	0.674	-0.6	0	0.496	-1.81	0.67		3	5.1	1.8	4.77	142	266		0.0349
22	1	1	0	2	0	0			0	14	1	1		1.53	54	0	0	0.677	-2.7	2	0.666	-1.4	1	0.629	-0.4	0	0.507	-2.3	0.777		2	5.8	1.8	4.66	126	244	0.4343	0.0348
68	1	1	1	0	0	0			0	12	2	1	48	1.63	57	0	0	0.821	-1.5	1	0.649	-1.6	1	0.548	-1.3	1	0.467	-2.7	0.751	-1.2	1	6.3	2.1	6.32	114	227	0.4509	0.0347
205	3	1	1	2	2	0			0	14	2	1	55	1.59	47	0	0	0.873	-1	0	0.614	-1.9	1	0.565	-1.1	1	0.382	-3.6	0.703	-1.6	1	4.6	1.9	4.7	147	222	0.6194	0.0342
307	3	1	0	2	2	1	70	right wrist bone	1	14	2	1	50	1.49	47	0	1	0.95	-0.4	0	0.723	-0.9	0	0.641	-0.2	0	0.485	-2.5	0.855		0						0.5003	0.034
75	2	0	0	0	0	0			0	12	0	0	55	1.57	60	0	0	0.882	-1	0	0.792	-0.3	0	0.642	-0.2	0	0.691	-0.4	0.897		0						0.5607	0.0337
317	2	1	0	0	0	0			0	15	2	2	53	1.56	57	0	0	0.795	-1.7	1	0.676	-1.4	1	0.593	-0.8	0	0.553	-1.8	0.832	-0.5	1	5.6	2.1	4.47	139	149	0.4177	0.0335
626	1	1	0	0	0	0			0	17	5	1	40	1.48	48	0	1	0.764	-2.08	1	0.8	-0.51	0	0.7	-0.32	0	0.751	-0.18	0.734		1	5.1	2.2	3.89	120	270	0.2718	0.0335
250	3	3	1	2	0	0			0	14	4	3	51	1.5	50	0	0	0.963	-0.2	0	0.58	-2.2	1	0.478	-2.1	1	0.372	-3.7	0.662	-2	1						0.5447	0.0334
37	2	3	1	0	0	0			0	18	4	2	45	1.57	48	0	1	0.461	-4.3	2	0.642	-1.93	1	0.482	-2.62	2	0.405	-2.4	0.518		2	6.1	1.6	4.09	122	239		0.0333
98	2	3	1	0	0	1	42	right lateral malleolus	0	18	2	1	50	1.57	57	0	0	0.777	-1.9	1	0.698	-1.2	1	0.61	-0.6	0	0.505	-2.3	0.786	-0.9	1						0.6892	0.033
103	1	3	0	0	0	0			0	16	2	1	54	1.58	55	0	1	0.748	-2.19	1	0.794	-0.57	0	0.725	-0.05	0	0.68	-0.63			1							0.0326
139	3	2	0	2	0	1	73	lumbar spine	1	19	2	2	50	1.51	47	0	1	0.909	-0.7	0	0.495	-3	2	0.502	-1.8	1	0.267	-4.8	0.673		3	4.4	2.1	4.68	133	232	0.4544	0.0326
234	1	3	0	0	0	1	19	right wrist bone	0	15	1	1	53	1.65	58	0	1	1.035	0.4	0	0.793	-0.3	0	0.646	-0.2	0	0.592	-1.4	0.945		0						0.3147	0.0325
312	2	3	0	0	0	1	60	patellar	1	13	1	1	50	1.6	66	0	1	0.87	-1.1	1	0.737	-0.8	0	0.659	0	0	0.527	-2.1	0.806	-0.7	2	5.8	1.9	4.17	125	257	0.3665	0.0325
48	2	0	1	2	0	0			0	12	1	1	55	1.52	62	0	0	0.808	-1.6	1	0.728	-0.9	0	0.686	0.3	0	0.713	-0.2	0.869		1	6.6	2.5	4.46	128	292	0.3138	0.0316
78	3	2	0	0	0	1	63	thoracic vertebra	1	18	2	2	50	1.56	53	0	1	0.623	-3.12	2	0.687	-1.53	1	0.546	-1.94	1	0.344	-2.79			3							0.0316
597	3	1	0	2	0	0			0	18	4	4	57	1.58	52	0	0	0.641	-2.98	2	0.645	-1.9	1	0.488	-2.55	2	0.337	-2.83	0.53		2	8.1	4.4	5.18	152	144		0.0314
216	3	2	0	1	0	0			0	15	2	2	48	1.51	59	0	1	0.796	-1.84	1	0.806	-0.46	0	0.707	-0.24	0	0.733	-0.3			1							0.0313
547	2	1	1	0	0	0			0	14	1	1	52	1.58	47	0	1	0.712	-2.4	1	0.821	0	0	0.646	-0.2	0	0.639	-1	0.88	-0.1	1	4.4	1.4	5.18	115	279	0.3175	0.0309
149	2	1	0	0	0	0			0	13	2	1	50	1.55	63	0	0	0.581	-3.6	2	0.718	-1	0	0.574	-1	0	0.558	-1.8	0.816	-0.6	2	5.5	2.5	4.51	144	235	0.3	0.0309
4	2	0	0	0	0	0			0	12	3	2	53	1.56	58	0	0	0.729	-2.3	1	0.591	-2.1	1	0.509	-1.8	1	0.404	-3.4	0.755		1						0.3735	0.0308
434	2	0	1	0	0	0			0	18	5	4	50	1.54	58	0	1	0.915	-0.7	0	0.607	-2	1	0.621	-0.5	0	0.45	-2.9	0.816		1	5.2	2.3	4.71	132	168	0.3828	0.0307
374	1	0	1	0	0	0			0	14	1	1	43	1.58	55	0	0	0.801	-1.7	1	0.617	-1.9	1	0.686	0.3	0	0.42	-3.2	0.776		1	6.1	2	3.65	116	220	0.5006	0.0307
267	3	3	0	2	0	1	71	lumbar spine	1	15	4	2	45	1.52	54	0	1	0.845	-1.3	1	0.655	-1.6	1	0.632	-0.3	0	0.449	-2.9	0.764		2						0.3314	0.0307
315	2	0	0	0	0	0			0	14	3	1	50	1.58	50	0	0	0.864	-1.1	1	0.645	-1.6	1	0.569	-1.1	1	0.486	-2.5	0.764	-1.1	1	3.6	1.4	3.81	124	154	0.2739	0.0305
79	1	2	0	0	0	0			0	19	1	1	51	1.55	56	0	1	0.712	-2.46	1	0.779	-0.7	0	0.649	-0.85	0	0.57	-1.34			1							0.0305
122	3	3	0	0	0	1	51	right wrist ulnar side	1	13	2	2	46	1.55	54	0	0	0.787	-1.8	1	0.464	-3.3	2	0.414	-2.8	2	0.373	-3.7	0.571		3	6.7	39.3	4.36	141	257	0.3568	0.0304
35	2	1	0	0	0	0			0	13	1	1	52	1.65	57	0	1	0.615	-3.3	2	0.553	-2.5	2	0.528	-1.5	1	0.402	-3.4	0.612		2						0.5517	0.0303
334	1	3	1	0	0	0			0	15	3	1	51	1.56	54	0	1	0.817	-1.69	1	0.767	-0.81	0	0.587	-1.51	1	0.66	-0.76			1							0.0302
742	2	1	0	0	0	0			0	13	3	1	50	1.47	52	0	1	0.721	-2.4	1	0.63	-1.8	1	0.54	-1.4	1	0.403	-3.4	0.705	-1.6	1	4.3	2	4.41	138	186	0.2385	0.0301
292	2	0	1	0	0	0			0	17	5	4	43	1.63	54	0	0	0.679	-2.71	2	0.874	0.15	0	0.687	-0.46	0	0.727	-0.33			2	5.7	2	4.65	146	278		0.0299
65	2	3	0	1	0	0			0	15	5	1	45	1.48	62	0	1	0.553	-3.63	2	0.733	-1.11	1	0.824	0.99	0	0.734	-0.29			2	6.4	2.6	4.11	143	235		0.0297
145	1	3	0	0	0	0			0	14	3	1	50	1.53	64	0	0	0.741	-2.25	1	0.807	-0.45	0	0.88	1.57	0	0.816	0.24			1	3.5	1.1	4.03	132	147		0.0296
630	2	1	0	0	0	1	64	right hip	1	14	0	0	50	1.57	46	0	0	0.491	-4.4	2	0.427	-3.6	2	0.401	-3	2	0.343	-4	0.574	-2.7	3						0.3302	0.0295
333	1	3	0	1	1	0			0	13	2	2	52	1.64	80	0	0	0.885	-1.19	1	0.721	-1.22	1	0.837	1.12	0	0.525	-1.63			1	4.2	1.5	3.91	126	219		0.0292
195	1	1	1	0	0	0			0	14	3	1	48	1.55	45	0	0	0.589	-3.5	2	0.535	-2.7	2	0.485	-2	1	0.373	-3.7	0.64		2	5.5	2.3	4.5	135	189	0.2978	0.0292
289	2	1	1	2	0	0			0	13	1	1	50	1.57	53	0	0	1.112	1	0	0.681	-1.3	1	0.715	0.6	0	0.449	-2.9	0.858		1	6.5	2.3	3.63	109	280	0.7338	0.029
152	3	3	0	2	0	1	50	right femoral neck	1	13	2	2		1.51	51	0	0	0.634	-3.1	2	0.438	-3.5	2	0.481	-2.1	1	0.341	-4	0.572		3	6.4	2.8	4.76	141	223	0.4097	0.0288
134	2	2	0	0	0	0			0	16	5	3	45	1.62	80	0	1	0.887	-1.17	1	0.747	-0.98	0	0.864	1.41	0	0.884	0.68			1							0.0285
292	2	3	0	0	0	1	64	sacrum	1	15	1	1	55	1.58	51	0	1	0.835	-1.56	1	0.92	0.57	0	0.7	-0.32	0	0.549	-1.47			2							0.0284
65	2	0	0	1	0	1	60	wrist	1	16	3	2	54	1.63	87	0	0	0.848	-1.46	1	0.819	-0.34	0	0.913	1.92	0	0.719	-0.39			2							0.0282
635	2	0	1	0	0	1	66	lumbar spine	1	12	2	2	48	1.65	60	1	1	0.764	-2	1	0.665	-1.5	1	0.531	-1.5	1	0.528	-2.1	0.744	-1.3	2						0.3707	0.0281
302	2	1	0	0	0	0			0	18	4	2	48	1.51	51	0	1	0.76	-2.11	1	0.721	-1.22	1	0.514	-2.28	1	0.449	-2.12	0.579		1	5.6	2.4	3.89	119	249	0.2139	0.0281
239	2	3	1	2	0	0			0	14	2	1	50	1.57	62	0	0	0.863	-1.1	1	0.727	-0.9	0	0.571	-1	0	0.507	-2.3	0.887	0	1	4.2	1.6	4.66	144	195	0.4262	0.0279
77	2	1	1	0	0	0			0	16	4	4	53	1.54	50	0	0	0.672	-2.8	2	0.625	-1.8	1	0.564	-1.1	1	0.571	-1.7	0.749	-1.2	2	5.5	1.3	4.31	128	223	0.36	0.0279
196	2	0	0	2	0	0			0	14	2	1	50	1.58	57	0	1	0.959	-0.3	0	0.681	-1.3	1	0.63	-0.4	0	0.53	-2.1	0.825	-0.6	1						0.4989	0.0279
841	2	0	0	0	0	1	50	right radial	1	14	1	1	47	1.52	52	0	0	0.843	-1.3	1	0.547	-2.5	2	0.503	-1.8	1	0.316	-4.3	0.63	-2.2	3	3.4	0.9	4.36	135	131	0.4008	0.0279
232	2	1	0	2	0	0			0	15	1	1	48	1.51	63	0	0	0.805	-1.6	1	0.66	-1.5	1	0.636	-0.3	0	0.447	-2.9	0.873	-0.2	1	6.2	2.6	4.39	141	264	0.3819	0.0278
23	1	0	0	0	0	0			0	13	3	1	45	1.57	68	0	0	0.922	-0.92	0	0.695	-1.45	1	0.72	-0.11	0	0.631	-0.95	0.708		1	7	2.8	4.49	126	304	0.6188	0.0277
64	1	0	0	0	0	1	58	right radial	1	18	2	1	53	1.58	62	0	0	0.6	-3.29	2	0.562	-2.65	2	0.567	-1.72	1	0.398	-2.44			3	4.7	1.8	4.03	128	168		0.0277
818	2	1	1	2	0	0			0	19	5	5	49	1.57	54	0	1	0.721	-2.4	1	0.429	-3.6	2	0.414	-2.8	2	0.295	-4.5	0.503	-3.3	2	4.8	1.3	4.47	134	248	0.5518	0.0276
588	3	3	1	2	0	0			0	14	3	2	49	1.46	56	0	0	0.869	-1.1	1	0.572	-2.3	1	0.562	-1.1	1	0.363	-3.8	0.746	-1.2	1						0.4975	0.0276
254	2	3	0	0	0	0			0	15	3	1	51	1.68	62	0	0	0.744	-2.2	1	0.67	-1.4	1	0.557	-1.2	1	0.419	-3.2	0.741	-1.3	1						0.3154	0.0276
587	2	1	0	0	0	0			0	17	2	2	53	1.51	58	0	1	0.697	-2.6	2	0.518	-2.8	2	0.521	-1.6	1	0.356	-3.9	0.653	-2	2	6	1.7	4.55	130	305	0.4874	0.0275
87	2	3	1	0	0	0			0	16	2	2	53	1.66	64	0	1	0.845	-1.48	1	1.01	1.37	0	0.968	2.5	0	0.986	1.33			1							0.0274
59	1	3	0	0	0	0			0	16	4	1	51	1.54	49	0	0	0.88	-1.23	1	0.863	0.06	0	0.695	-0.37	0	0.675	-0.67	0.752		1	5.8	1.6	3.72	117	233	0.4757	0.0272
353	1	0	1	0	0	0			0	18	1	1	53	1.57	60	0	1	1.039	0.4	0	0.76	-0.6	0	0.613	-0.5	0	0.565	-1.7	0.897	0	0						0.3708	0.0272
467	2	3	1	0	0	0			0	14	2	1	50	1.61	52	0	1	0.76	-2	1	0.506	-2.9	2	0.493	-1.9	1	0.369	-3.7	0.661	-2	2	5.7	1.8	4.2	123	402	0.3367	0.0271
269	1	3	0	0	0	0			0	13	7	1	53	1.55	52	0	0	1.066	0.6	0	0.747	-0.7	0	0.637	-0.3	0	0.573	-1.6	0.871	-0.2	0	2.9	1.5	4.51	137	189	0.7263	0.0271
57	3	2	1	0	0	1	65	right humerus condyle	1	19	2	2	54	1.54	56	0	1	0.622	-3.13	2	0.854	-0.02	0	0.658	-0.76	0	0.669	-0.7			3	4.3	1.6	3.64	120	246		0.027
537	2	1	0	2	1	0			0	16	3	2	50	1.63	55	0	1	0.615	-3.18	2	0.78	-0.69	0	0.649	-0.86	0	0.658	-0.77	0.687		2	6.1	2.2	3.97	133	223	0.1902	0.0269
9	2	0	1	0	0	0			0	18	2	1	47	1.61	60	0	0	0.916	-0.7	0	0.791	-0.3	0	0.602	-0.7	0	0.651	-0.8	0.866	-0.2	0	5.9	2	4.16	123	239		0.0268
169	2	0	1	0	0	1	60	lumbar spine	1	17	1	1	53	1.58	54	0	0	0.747	-2.2	1	0.897	0.36	0	0.673	-0.6	0	0.81	0.2			2	3.9	1.5	4.19	134	226		0.0268
278	3	2	1	1	0	0			0	17	3	2	47	1.47	39	0	1	0.788	-1.9	1	1.001	1.3	0	0.972	2.55	0	0.124	-4.21			1	4.7	1.6	4.3	136	154		0.0267
35	1	2	0	0	0	0			0	16	2	1	50	1.59	62	0	1	0.832	-1.58	1	0.829	-0.25	0	0.817	0.91	0	0.792	0.08	0.818		1	4.8	1.5	4.46	136	183	0.4755	0.0267
647	1	3	0	0	0	0			0	15	2	1	45	1.56	47	0	1	0.739	-2.2	1	0.576	-2.3	1	0.579	-0.9	0	0.441	-3	0.79	-0.9	1	6.2	2.1	4.84	143	286	0.4756	0.0264
98	2	2	0	0	0	0			0	15	3	1	49	1.51	53	0	0	0.774	-2	1	0.705	-1.37	1	0.756	0.27	0	0.665	-0.73			1	4.2	1.7	3.71	118	186		0.0263
208	2	0	0	2	0	0			0	15	3	1	50	1.65	80	0	0	0.867	-1.1	1	0.783	-0.4	0	0.577	-1	0	0.566	-1.7	0.836	-0.5	1	8.1	3.3	4.68	134	418	0.5606	0.0262
117	2	0	1	0	1	0			0	13	1	1	51	1.58	62	0	1	0.631	-3.06	2	0.568	-2.59	2	0.668	-0.66	0	0.454	-2.08			2	5.2	2	4.51	151	235		0.0258
279	2	3	0	0	0	0			0	15	3	3	50	1.56	55	0	1	0.825	-1.63	1	0.89	0.3	0	0.822	0.96	0	0.74	-0.25			1	6.2	1.9	4.36	135	251		0.0257
320	2	1	0	0	0	0			0	15	5	2	46	1.52	59	0	1	0.712	-2.46	1	0.761	-0.86	0	0.686	-0.47	0	0.564	-1.38	0.7		1	6.6	1.5	4.61	137	226		0.0256
122	2	3	0	0	0	0			0	17	3	2	50	1.52	53	0	0	0.959	-0.3	0	0.699	-1.1	1	0.581	-0.9	0	0.618	-1.2	0.798	-0.8	1	7.2	2.6	4.22	135	284	0.4823	0.0256
654	2	1	0	2	0	0			0	14	2	1	52	1.62	62	0	0	0.695	-2.6	2	0.583	-2.2	1	0.594	-0.8	0	0.437	-3	0.854	-0.3	2						0.3425	0.0256
449	2	3	0	0	0	0			0	16	2	1	52	1.51	45	0	1	0.742	-2.2	1	0.681	-1.3	1	0.627	-0.4	0	0.559	-1.8	0.794		1	5.3	1.9	4.28	136	294	0.3605	0.0254
325	1	0	0	0	0	0			0	16	2	2	54	1.58	55	0	0	0.781	-1.8	1	0.749	-0.7	0	0.678	0.2	0	0.541	-2	0.904	0.1	1	4.1	16.2	3.98	122	179		0.0254
56	2	3	1	0	0	0			0	16	4	1	54	1.55	43	0	0	0.592	-3.5	2	0.461	-3.3	2	0.471	-2.2	1	0.307	-4.4	0.535		2						0.4502	0.0252
177	2	0	1	0	0	0			0	17	1	1	59	1.61	49	0	0	0.672	-2.8	2	0.621	-1.9	1	0.515	-1.7	1	0.414	-3.3	0.771		2	4.9	1.6	4.59	138	210	0.8052	0.0251
153	2	3	1	0	0	1	50	right humerus internal epicondyle	1	16	4	2	50	1.57	50	0	0	0.747	-2.1	1	0.548	-2.5	2	0.443	-2.5	2	0.457	-2.8	0.607	-2.4	3	9.9	3.8	4.48	141	220	0.3264	0.0251
2	1	0	0	0	0	0			0	13	3	1	52	1.78	67	0	0	0.915	-0.7	0	0.759	-0.6	0	0.591	-0.8	0	0.565	-1.7	0.791	-0.9	0	4.6	1.5	4.6	132	182		0.0251
514	2	1	1	0	0	0			0	14	2	2	50	1.56	62	0	0	0.771	-1.9	1	0.581	-2.2	1	0.555	-1.2	1	0.427	-3.1	0.722	-1.4	1						0.3419	0.025
20	2	0	0	0	0	0			0	18	2	1	50	1.57	55	0	1	0.694	-2.6	2	0.676	-1.4	1	0.528	-1.5	1	0.472	-2.7	0.685	-1.8	2						0.3515	0.025
337	2	3	0	2	0	0			0	15	1	1	48	1.61	65	0	1	0.911	-0.7	0	0.995	1.6	0	0.797	1.6	0	0.747	0.2	1.092	1.7	0	4.6	1.4	4.88	136	198		0.0248
216	1	3	0	1	0	0			0	15	2	1	52	1.52	76	0	0	0.92	-0.93	0	0.737	-1.08	1	0.8	0.73	0	0.704	-0.48			1							0.0247
31	2	0	1	0	0	0			0	14	0	0	52	1.6	61	0	0	0.631	-3.06	2	0.752	-0.94	0	0.675	-0.58	0	0.665	-0.73			2	5.3	1.9	4.46	134	257		0.0245
147	2	1	0	0	0	0			0	18	3	3	52	1.54	57	0	0	0.708	-2.5	2	0.601	-2	1	0.507	-1.8	1	0.572	-1.6	0.688		2						0.418	0.0245
347	3	2	0	2	2	0			0	14	4	2	46	1.53	55	0	0	0.789	-1.89	1	0.638	-1.97	1	0.665	-0.69	0	0.482	-1.9	0.643		1	7.9	2.4	4.76	146	212		0.0245
83	2	3	0	0	0	0			0	17	3	2	50	1.52	52	0	0	0.955	-0.3	0	0.648	-1.6	1	0.571	-1	0	0.591	-1.5	0.75	-1.2	1	6.1	2.1	3.81	116	301	0.4257	0.0243
106	1	3	0	0	0	0			0	15	2	1	48	1.57	56	0	1	0.71	-2.47	1	0.819	-0.34	0	0.711	-0.21	0	0.732	-0.3			1							0.0241
57	1	0	0	0	0	0			0	13	2	1	54	1.54	57	0	1	0.888	-1.17	1	0.853	-0.04	0	0.742	0.12	0	0.685	-0.6	0.769		1	6.2	2.4	4.22	132	152	1.1472	0.0241
612	1	3	1	0	0	0			0	18	3	2	48	1.51	50	0	1	0.69	-2.6	2	0.598	-2.1	1	0.478	-2.1	1	0.356	-3.9	0.725	-1.4	2	5.5	2.2	4.7	138	230	0.3469	0.024
145	1	3	0	0	0	0			0	18	3	1	56	1.57	55	0	1	0.848	-1.3	1	0.73	-0.9	0	0.607	-0.6	0	0.573	-1.6	0.809	-0.7	1						0.4923	0.0239
151	1	3	0	2	0	1	55	right knee	1	13	2	1	49	1.52	60	0	1	0.912	-0.7	0	0.641	-1.7	1	0.535	-1.4	1	0.482	-2.6	0.73	-1.4	2	4.6	1.8	4.66	138	183	0.6251	0.0237
576	2	3	0	0	0	0			0	13	3	1		1.61	60	0	0	0.648	-3	2	0.626	-1.8	1	0.578	-1	0	0.424	-3.2	0.71	-1.5	2						0.4771	0.0234
99	1	0	1	0	0	0			0	15	3	1	49	1.63	52	0	1	0.759	-2.11	1	0.924	0.61	0	0.786	0.59	0	0.835	0.36			1	3.9	1.5	4.01	130	201		0.0234
6	2	1	0	0	0	0			0	15	1	1	48	1.54	54	0	0	0.613	-3.3	2	0.628	-1.8	1	0.573	-1	0	0.589	-1.5	0.724	-1.4	2						0.5892	0.0234
281	2	1	0	1	0	0			0	18	4	3	55	1.55	67	0	0	1.044	-0.02	0	0.881	0.22	0	1.106	3.96	0	0.866	0.56			0							0.0234
155	2	3	0	0	0	0			0	13	5	1	49	1.59	61	0	0	0.866	-1.1	1	0.637	-1.7	1	0.593	-0.8	0	0.571	-1.7	0.821	-0.6	1	7.5	3.2	3.99	130	237	0.5042	0.0232
207	2	0	0	0	0	0			0	13	1	1	43	1.62	59	0	1	0.557	-3.6	2	0.797	-0.54	0	0.745	0.15	0	0.634	-0.93			2	4.1	1.5	3.82	125	235		0.0231
58	3	2	0	2	0	0			0	14	2	2	50	1.47	56	0	0	0.796	-1.84	1	0.678	-1.61	1	0.566	-1.74	1	0.582	-1.26	0.605		1	7.5	2.3	3.43	109	270	0.7143	0.0231
338	2	2	0	0	0	0			0	14	3	1	50	1.53	58	0	0	0.807	-1.77	1	0.813	-0.39	0	0.735	0.05	0	0.64	-0.89	0.755		1	5.7	1.7	4.67	147	268	0.6539	0.023
399	3	2	1	0	0	1	46	coccygeal vertebra and ankle	1	14	3	2	42	1.59	58	0	1	0.777	-1.98	1	0.999	1.28	0	0.921	2.01	0	0.926	0.95			2							0.0229
757	2	3	1	0	0	1	50	right toe bone	1	13	3	1	52	1.51	40	0	1	0.707	-2.5	2	0.566	-2.4	1	0.513	-1.7	1	0.517	-2.2	0.701		3						0.246	0.0228
132	3	3	0	2	1	0			0	13	2	2	49	1.56	60	0	1	0.904	-1.05	1	0.81	-0.42	0	0.827	1.01	0	0.646	-0.85	0.81		1	5.6	1.7	3.91	124	177	1.0608	0.0228
153	2	3	0	0	0	0			0	15	4	3	53	1.58	57	0	1	0.843	-1.5	1	0.899	0.38	0	0.855	1.32	0	0.667	-0.72			1							0.0228
611	1	1	1	0	0	1	53		1	16	1	1	38	1.61	52	0	0	0.77	-2.03	1	0.766	-0.81	0	0.582	-1.56	1	0.659	-0.77	0.645		2	6.8	2.4	4.42	146	256		0.0226
90	2	2	0	0	0	0			0	16	2	1	51	1.47	49	0	1	0.559	-3.58	2	0.704	-1.37	1	0.504	-2.39	1	0.588	-1.22			2							0.0225
411	3	0	0	0	0	0			0	14	4	3	60	1.47	60	0	0	0.7	-2.5	2	0.567	-2.4	1	0.541	-1.4	1	0.442	-3	0.747		2						0.6293	0.0225
58	1	3	0	0	0	0			0	17	4	2	52	1.53	66	0	0	0.679	-2.7	2	0.595	-2.35	1	0.821	0.95	0	0.58	-1.28			2	8.1	3.3	3.99	127	270		0.0225
206	2	0	1	1	0	0			0	18	1	1	49	1.44	52	0	0	0.542	-3.71	2	0.666	-1.71	1	0.609	-1.28	1	0.571	-1.33			2	5.2	1.3	4.15	137	262		0.0224
676	3	2	0	0	0	1	64	lumbar spine	1	15	5	3	43	1.45	53	1	1	0.498	-4.03	2	0.708	-1.33	1	0.632	-1.03	1	0.537	-1.55			3							0.0224
130	1	3	0	0	0	0			0	14	1	1	45	1.5	58	0	1	0.675	-2.74	2	0.801	-0.5	0	0.691	-0.42	0	0.628	-0.97			2	5.6	1.8	4.31	147	221		0.0222
656	3	3	1	0	0	1	56	lumbar spine	1	17	3	3	51	1.54	51	0	1	0.639	-3	2	0.758	-0.88	0	0.569	-1.7	1	0.542	-1.52			3							0.0222
192	2	1	1	0	0	0			0	12	4	1	49	1.57	59	0	0	0.856	-1.2	1	0.697	-1.2	1	0.591	-0.8	0	0.522	-2.2	0.799	-0.8	1	6.5	2.4	4.05	126	305	0.3766	0.022
829	2	1	1	0	0	0			0	13	2	1	51	1.62	62	0	1	0.756	-2	1	0.72	-0.9	0	0.708	0.6	0	0.47	-2.6	0.914	0.2	1	5.1	1.1	4.99	147	240	0.5034	0.022
216	2	3	0	0	0	0			0	17	4	2		1.58	63	0	0	0.754	-2.1	1	0.668	-1.4	1	0.634	-0.3	0	0.421	-3.2	0.79	-0.9	1						0.4147	0.022
532	1	3	0	0	0	0			0	14	1	1	44	1.61	60	0	1	0.744	-2.23	1	0.641	-1.94	1	0.58	-1.59	1	0.515	-1.7	0.592		1	4.1	1.5	4.65	150	233	0.3263	0.0219
76	2	2	0	1	1	1	60	lumbar spine	1	15	2	1	48	1.57	60	0	1	0.656	-2.87	2	0.888	0.28	0	0.762	0.33	0	0.649	-0.83			3	4.9	2	4.53	136	258		0.0218
67	2	1	0	0	0	0			0	15	2	1	54	1.59	67	0	0	0.626	-3.09	2	0.808	-0.43	0	0.707	-0.25	0	0.641	-0.88	0.739		2	7.3	2	4.59	137	166	0.4351	0.0215
230	2	3	0	0	0	0			0	15	5	2	35	1.51	57	0	0	0.721	-2.4	1	0.868	0.1	0	0.586	-1.53	1	0.415	-2.33			1							0.0215
311	2	2	0	1	0	1	58	right ankle	1	14	0	0	51	1.58	71	0	1	0.83	-1.59	1	0.726	-1.17	1	0.738	0.07	0	0.523	-1.64			2							0.0214
681	2	2	0	2	0	1	55	left 8,9 ribs	1	16	1	1	54	1.55	57	0	1	0.71	-2.5	2	0.648	-1.6	1	0.546	-1.3	1	0.655	-0.8	0.747	-1.2	3						0.3218	0.0212
564	2	3	0	0	0	0			0	15	2	1	55	1.57	56	0	1	0.745	-2.22	1	0.861	0.03	0	0.682	-0.51	0	0.713	-0.42	0.748		1	5.1	2.6	4.12	131	270		0.0212
201	1	0	1	0	0	0			0	13	2	1	48	1.55	45	0	1	0.677	-2.72	2	0.916	0.53	0	0.666	-0.68	0	0.737	-0.27			2	7.6	2.1	4.08	130	451		0.0211
526	1	1	1	0	0	0			0	14	1	1	47	1.63	65	0	1	0.682	-2.68	2	0.688	-1.52	1	0.655	-0.8	0	0.463	-2.03	0.653		2	5.8	1.8	4.59	141	278	0.8083	0.0208
569	1	1	0	0	0	0			0	15	1	1	54	1.64	70	0	0	0.746	-2.21	1	0.681	-1.57	1	0.733	0.03	0	0.608	-1.1	0.71		1	4.5	1.8	4.27	134	201		0.0208
155	2	0	0	2	2	0			0	19	2	1	45	1.63	65	0	1	0.552	-3.64	2	0.74	-1.05	1	0.611	-1.26	1	0.591	-1.2	0.65		2	5.4	2.1	4.5	137	217	0.4053	0.0208
73	1	0	1	0	0	0			0	13	1	1	56	1.66	70	0	0	0.973	-0.2	0	0.734	-0.8	0	0.671	0.1	0	0.564	-1.7	0.857	-0.3	0						0.3062	0.0207
74	1	2	0	0	0	0			0	15	3	1	51	1.65	51	0	1	0.638	-3	2	0.861	0.03	0	0.535	-2.06	1	0.639	-0.9			2	4.3	2.2	3.99	140	200		0.0207
221	1	2	0	0	0	0			0	15	3	1	51	1.65	51	0	1	0.638	-3	2	0.861	0.03	0	0.535	-2.06	1	0.639	-0.9			2	4.3	2.2	3.99	140	200		0.0207
614	1	3	1	2	0	0			0	14	5	1	52	1.45	50	0	1	0.72	-2.4	1	0.704	-1.38	1	0.638	-0.97	0	0.586	-1.24	0.655		1	7.4	3.4	5.57	129	212		0.0206
71	1	3	0	1	0	0			0	18	2	2	52	1.63	69	0	1	0.679	-2.7	2	0.782	-0.67	0	0.8	0.73	0	0.607	-1.1			2	5.1	1.5	3.93	124	287		0.0206
813	2	3	1	0	0	0			0	13	1	1	43	1.57	46	0	0	0.659	-2.9	2	0.684	-1.3	1	0.493	-1.9	1	0.414	-3.3	0.728	-1.4	2						0.5083	0.0206
208	1	3	1	0	0	0			0	15	4	1	51	1.53	56	0	1	0.773	-2.01	1	0.784	-0.65	0	0.748	0.18	0	0.694	-0.54			1							0.0205
472	2	3	0	0	0	1	30	right external ankle	0	15	3	2	55	1.59	50	0	1	0.685	-2.6	2	0.692	-1.2	1	0.589	-0.8	0	0.513	-2.2	0.811	-0.6	2						0.3276	0.0204
170	2	3	0	1	0	0			0	13	5	3	48	1.51	71	0	1	0.805	-1.77	1	0.696	-1.45	1	0.894	1.72	0	0.686	-0.59			1							0.0204
340	1	3	0	0	0	0			0	16	6	3	45	1.51	44	0	0	0.869	-1.3	1	0.845	-0.1	0	0.551	-1.89	1	0.543	-1.51	0.677		1	3.9	1.3	4.01	120	127	0.726	0.0203
83	1	1	0	0	0	0			0	14	3	1	45	1.4	47	0	1	0.655	-2.9	2	0.369	-4.2	2	0.404	-3	2	0.209	-5.4	0.485	-3.4	2	6.4	1.6	4.67	134	118	0.5182	0.02
47	2	0	0	0	0	0			0	14	3	3	55	1.56	67	0	1	0.751	-2.18	1	0.825	-0.29	0	0.937	2.17	0	0.735	-0.28			1	5.5	1.9	3.73	120	252		0.02
18	1	0	0	0	0	0			0	15	4	1	50	1.62	69	0	1	0.81	-1.74	1	0.541	-2.84	2	0.679	-0.54	0	0.324	-2.92	0.616		2	6.2	2.2	3.91	128	235	0.6435	0.0199
41	2	1	1	0	2	1	62	left tibia	1	17	5	2	47	1.52	61	0	1	0.694	-2.59	2	0.602	-2.28	1	0.635	-1.01	1	0.469	-1.99	0.614		3	6	2.4	4.44	148	238	0.3315	0.0197
343	2	1	1	0	0	1	64	lumbar spine	1	14	3	2	46	1.49	53	1	1	0.657	-2.9	2	0.499	-3	2	0.51	-1.7	1	0.327	-4.2	0.703		3	5.1	2	4.13	130	273	0.359	0.0197
329	2	3	0	0	0	0			0	13	1	1	56	1.53	57	0	0	0.612	-3.19	2	0.726	-1.18	1	0.737	0.07	0	0.616	-1.04	0.725		2	3.5	1.6	4.44	140	197	0.5608	0.0196
316	2	0	0	0	0	0			0	18	4	3	51	1.53	66	0	1	0.824	-1.64	1	0.573	-2.55	2	0.853	1.29	0	0.536	-1.56			2	7.5	1.8	4.16	133	160		0.0192
408	3	1	1	2	2	0			0	18	4	2	50	1.54	53	0	0	0.69	-2.6	2	0.536	-2.6	2	0.515	-1.7	1	0.394	-3.5	0.66	-2	2						0.3974	0.0191
10	2	0	1	0	0	0			0	17	2	1	48	1.6	47	0	0	0.609	-3.3	2	0.478	-3.2	2	0.468	-2.2	1	0.501	-2.4	0.617	-2.3	2	4.8	1.8	4.35	135	202	0.2752	0.019
67	1	0	0	0	0	0			0	14	3	2	44	1.47	56	0	0	0.894	-1.13	1	0.882	0.23	0	0.901	1.79	0	0.773	-0.04			1							0.019
212	1	0	0	0	0	0			0	14	2	1	52	1.54	69	0	0	0.712	-2.46	1	0.661	-1.76	1	0.777	0.49	0	0.534	-1.57			1							0.0188
685	2	0	0	0	0	0			0	17	3	1	50	1.59	52	0	1	0.696	-2.6	2	0.568	-2.4	1	0.524	-1.6	1	0.508	-2.3	0.723	-1.4	2						0.3319	0.0187
173	2	3	0	2	0	0			0	16	2	1	55	1.51	57	0	0	0.604	-3.25	2	0.722	-1.21	1	0.59	-1.48	1	0.575	-1.3	0.631		2	5.6	1.6	4.12	117	199	0.5287	0.0186
76	1	3	0	0	0	0			0	16	3	1	51	1.51	45	0	0	0.822	-1.65	1	0.836	-0.19	0	0.646	-0.89	0	0.773	-0.04	0.718		1	5.4	2.4	4.38	143	210	1.1909	0.0186
267	2	1	0	0	0	0			0	16	3	1	49	1.61	60	0	0	0.765	-2.07	1	0.892	0.32	0	0.724	-0.07	0	0.709	-0.45	0.774		1	8.3	2.7	4.58	142	235	0.3612	0.0185
228	2	0	1	0	0	0			0	17	4	3	54	1.52	54	0	0	0.734	-2.29	1	0.758	-0.89	0	0.653	-0.82	0	0.51	-1.72			1							0.0184
243	2	3	1	0	0	0			0	15	2	1	50	1.53	54	0	1	0.814	-1.71	1	0.831	-0.23	0	0.802	0.75	0	0.68	-0.63			1							0.0183
301	1	1	0	0	0	0			0	13	6	2	51	1.52	66	0	0	0.764	-2.08	1	0.819	-0.34	0	0.919	1.99	0	0.744	-0.22	0.877		1	4.4	1.8	4.33	132	215	0.4683	0.0183
375	1	0	1	0	0	0			0	16	1	1	54	1.55	57	0	0	0.832	-1.4	1	0.696	-1.2	1	0.609	-0.6	0	0.541	-2	0.823	-0.6	1						0.3044	0.0182
605	2	0	1	0	0	0			0	13	4	2	52	1.59	64	0	0	0.658	-2.86	2	0.788	-0.61	0	0.888	1.65	0	0.553	-1.45	0.837		2	6.2	3	4.58	142	143		0.0182
191	1	1	0	0	0	0			0	16	2	1	54	1.58	58	0	0	0.99	0	0	0.64	-1.7	1	0.577	-1	0	0.438	-3	0.762	-1.1	1						0.4783	0.0181
343	1	0	1	0	0	0			0	17	1	1	50	1.67	78	0	1	0.87	-1.3	1	0.866	0.09	0	0.927	2.06	0	0.71	-0.44			1	2.9	1.2	3.98	132	196		0.0181
150	1	1	0	0	0	0			0	15	1	1	49	1.54	55	0	0	0.868	-1.31	1	0.783	-0.66	0	0.669	-0.64	0	0.666	-0.72	0.707		1	6	3.4	3.93	130	163	0.4393	0.018
773	1	1	0	0	0	0			0	16	2	1	52	1.6	50	0	0	0.745	-2.22	1	0.684	-1.56	1	0.556	-1.83	1	0.604	-1.12	0.597		1	2.9	1.7	4.29	144	226	0.2852	0.018
272	3	0	0	0	0	0			0	16	2	2	45	1.5	40	0	1	0.881	-1.22	1	1.035	1.6	0	0.85	1.26	0	0.702	-0.49	0.896		1	4	1.6	3.87	116	179		0.0178
199	1	3	0	0	0	0			0	15	2	1	57	1.59	61	0	1	0.744	-2.23	1	0.926	0.62	0	0.915	1.94	0	0.912	0.86			1							0.0177
288	2	0	1	0	0	0			0	17	1	1	59	1.6	51	0	0	0.88	-1.22	1	0.883	0.24	0	0.647	-0.88	0	0.627	-0.98			1							0.0176
470	3	1	1	0	0	0			0	14	4	2	52	1.49	58	0	1	0.8	-1.81	1	0.647	-1.89	1	0.618	-1.19	1	0.482	-1.9	0.615		1	5.4	1.6	4.44	138	251		0.0174
672	1	0	0	0	0	0			0	17	5	2	46	1.55	57	0	0	0.652	-2.9	2	0.657	-1.79	1	0.657	-0.78	0	0.534	-1.57	0.648		2	4.5	2.3	4.91	157	212		0.0174
144	1	3	0	2	0	0			0	18	4	1	51	1.5	49	0	0	0.94	-0.78	0	0.65	-1.86	1	0.642	-0.93	0	0.63	-0.96	0.644		1	4.8	1.8	4.62	145	244	0.3521	0.0171
165	1	0	0	1	0	1	56	knee	1	15	7	3	48	1.55	59	0	1	0.7	-2.55	2	0.82	-0.33	0	0.738	0.08	0	0.624	-0.99			3							0.0171
13	1	3	0	0	0	0			0	15	2	1	53	1.66	54	0	0	0.715	-2.4	1	0.583	-2.2	1	0.451	-2.4	1	0.489	-2.5	0.637		1	3	1	3.54	118	286	0.4572	0.0171
29	1	1	0	0	0	0			0	16	1	1	51	1.64	54	0	0	0.843	-1.5	1	0.863	0.06	0	0.62	-1.16	1	0.727	-0.33	0.708		1	6.3	1.3	4.55	137	206	1.008	0.017
86	2	3	1	1	0	0			0	14	6	4	42	1.5	71	0	1	0.779	-1.97	1	0.64	-1.94	1	0.753	0.24	0	0.478	-1.93			1							0.0166
93	1	1	0	0	0	0			0	14	2	1	43	1.61	65	0	1	0.576	-3.46	2	0.839	-0.16	0	0.764	0.35	0	0.677	-0.65			2	6.6	1.9	4.25	140	310		0.0166
120	1	3	0	2	0	0			0	13	1	1	52	1.55	68	0	1	0.98	-0.49	0	0.699	-1.42	1	0.73	-1.12	1	0.605	-1.12	0.714		1	5.4	1.7	4.92	150	250	1.2169	0.0166
179	1	1	1	2	0	0			0	17	3	1	45	1.59	54	0	1	0.814	-1.71	1	0.759	-0.87	0	0.667	-0.67	0	0.654	-0.8	0.696		1	5.4	1.5	4.37	136	186	0.6349	0.0165
121	1	1	0	0	0	1	43	left external ankle	0	17	3	2	52	1.57	55	0	0	0.879	-1	0	0.761	-0.6	0	0.583	-0.9	0	0.555	-1.8	0.778	-1	0	5.4	1.7	4.63	140	347	0.5962	0.0164
84	1	0	0	0	0	0			0	16	4	4	47	1.56	55	0	0	0.741	-2.25	1	0.767	-0.81	0	0.736	0.06	0	0.671	-0.69			1	5.3	1.7	4.33	138	214		0.0163
172	2	1	0	0	0	0			0	15	1	1	50	1.52	61	0	0	0.984	-0.1	0	0.79	-0.3	0	0.677	0.2	0	0.62	-1.2	0.967	0.6	0	6.5	2.8	4.62	136	245	0.5375	0.0162
341	2	3	1	0	0	0			0	18	3	3	45	1.57	62	1	0	0.57	-3.51	2	0.57	-2.57	2	0.561	-1.79	1	0.36	-2.69	0.551		2	4.4	1.4	4.66	145	172		0.0162
527	2	3	1	0	0	0			0	14	2	1	55	1.55	61	0	0	0.643	-2.96	2	0.717	-1.26	1	0.734	0.03	0	0.652	-0.82	0.722		2	4.3	1.9	4.44	128	219		0.0162
851	1	0	1	0	0	1	47	right humerus	1	17	2	1		1.53	41	0	1	0.661	-2.9	2	0.591	-2.1	1	0.514	-1.7	1	0.478	-2.6	0.672	-1.9	3	3.7	1.4	3.98	137	134	0.3445	0.0162
204	2	1	0	0	0	0			0	14	4	1	52	1.52	51	0	0	0.774	-1.9	1	0.573	-2.3	1	0.592	-0.8	0	0.416	-3.3	0.742		1	6.9	3.1	4.46	124	376	0.2566	0.0161
243	2	0	0	0	0	0			0	13	3	2	48	1.5	60	1	1	0.619	-3.15	2	0.607	-2.25	1	0.652	-0.82	0	0.5	-1.79			2	5.2	1.9	4	129	204		0.016
91	2	3	1	0	0	0			0	16	2	2	47	1.46	47	0	1	0.622	-3.12	2	0.666	-1.71	1	0.457	-2.88	2	0.427	-2.26			2							0.0157
555	1	1	0	0	0	0			0	17	1	1	52	1.61	62	0	0	0.73	-2.33	1	0.828	-0.25	0	0.742	0.12	0	0.72	-0.38	0.767		1	5.2	1.5	4.35	134	534	0.5725	0.0156
263	3	1	1	0	2	0			0	15	3	2	50	1.62	55	0	1	0.631	-3.05	2	0.668	-1.69	1	0.575	-1.63	1	0.56	-1.4	0.606		2	4.1	1.8	4.37	136	157	0.601	0.0154
38	2	2	1	0	0	0			0	13	2	1	42	1.49	44	0	1	0.704	-2.52	2	1.125	2.41	0	0.714	-0.17	0	0.575	-1.31			2							0.0152
86	3	1	1	0	0	0			0	12	1	1	50	1.48	59	1	1	0.581	-3.6	2	0.505	-2.9	2	0.49	-2	1	0.32	-4.2	0.677		2						0.618	0.0152
767	2	1	0	0	0	0			0	14	4	2	41	1.49	47	0	1	0.609	-3.22	2	0.647	-1.89	1	0.669	-0.64	0	0.569	-1.35	0.654		2	7.1	2.5	4.13	137	238	0.3446	0.0151
15	1	3	0	0	0	0			0	13	4	1	51	1.58	70	0	0	0.733	-2.31	1	0.628	-2.05	1	0.665	-0.69	0	0.426	-2.26			1							0.0151
473	1	1	0	2	0	0			0	16	2	1		1.58	67	0	1	0.764	-2.08	1	0.688	-1.52	1	0.749	0.19	0	0.67	-0.7	0.722		1	5.9	2	4.48	145	355	0.365	0.0151
97	1	1	0	2	0	0			0	16	2	2	49	1.54	57	0	0	1.041	0.4	0	0.842	0.2	0	0.682	0.2	0	0.606	-1.3	0.975		0						0.9728	0.0148
203	2	2	2	1	0	0			0	14	2	2	42	1.65	54	0	1	0.652	-2.9	2	0.803	-0.48	0	0.593	-1.45	1	0.623	-1			2	4.4	1.6	4.82	162	200		0.0148
28	2	3	0	0	0	1	53	right radial	1	12	2	1	47	1.63	61	0	1	0.673	-2.75	2	0.713	-1.29	1	0.708	-0.24	0	0.63	-0.95			3	3.7	1.5	4.32	135	187		0.0147
217	2	0	0	1	1	0			0	20	3	3	55	1.51	65	0	0	0.846	-1.47	1	0.74	-1.05	1	0.776	0.48	0	0.639	-0.9			1							0.0146
304	3	1	0	2	0	0			0	13	3	3	40	1.57	64	0	0	0.932	-0.5	0	0.85	0.2	0	0.832	2	0	0.554	-1.8	1.048	1.3	0						0.4092	0.0145
100	1	2	0	0	0	1	55	right radial	1	12	1	1	49	1.48	56	0	1	0.624	-3.1	2	0.721	-1.21	1	0.703	-0.29	0	0.617	-1.04			3							0.0145
255	2	2	0	0	0	0			0	15	1	1	51	1.61	64	0	1	0.726	-2.36	1	0.661	-1.76	1	0.646	-0.89	0	0.602	-1.13	0.647		1	4.4	1.7	4.06	126	208		0.0144
223	2	2	1	1	1	1	66	right humerus	1	15	5	3	54	1.52	67	0	0	0.67	-2.77	2	0.496	-3.24	2	0.532	-2.09	1	0.423	-2.28			3	4.3	1.5	4.48	142	191		0.0144
167	1	0	0	0	0	0			0	18	3	1	52	1.64	61	0	0	0.812	-1.72	1	0.907	0.45	0	0.789	0.62	0	0.832	0.34			1							0.0143
481	2	1	0	2	1	0			0	17	3	1	52	1.62	63	0	1	0.757	-2.13	1	0.644	-1.91	1	0.675	-0.58	0	0.538	-1.54	0.655		1	5.7	1.6	4.26	133	260		0.014
173	3	0	0	1	1	0			0	17	4	3	47	1.54	57	0	1	0.58	-3.43	2	0.66	-1.76	1	0.678	-0.56	0	0.507	-1.74			2	5.7	1.9	3.5	123	230		0.0139
780	3	1	1	0	0	0			0	19	3	3	55	1.59	61	0	0	0.639	-2.99	2	0.553	-2.72	2	0.604	-1.33	1	0.432	-2.23	0.579		2	6	3.8	4.18	137	70		0.0139
432	1	3	0	0	0	0			0	14	1	1	50	1.5	56	0	1	0.608	-3.23	2	0.709	-1.33	1	0.751	0.21	0	0.558	-1.42			2	5.7	2.2	4.25	145	267		0.0138
178	1	3	0	0	0	0			0	14	1	1	50	1.5	56	0	1	0.608	-3.23	2	0.709	-1.33	1	0.751	0.21	0	0.558	-1.42			2	5.7	2.2	4.25	145	267		0.0138
260	1	1	1	0	0	0			0	16	4	2	48	1.53	57	0	1	0.711	-2.47	1	0.654	-1.82	1	0.579	-1.59	1	0.591	-1.2	0.604		1	5.7	2.6	4.67	147	203	0.3977	0.0138
247	1	0	0	0	0	0			0	18	2	1	50	1.51	43	0	0	0.674	-2.74	2	0.725	-1.18	1	0.557	-1.82	1	0.479	-1.92			2	4	1.8	3.97	134	188		0.0135
163	3	0	0	1	1	0			0	15	3	3	49	1.55	61	0	0	0.722	-2.38	1	0.68	-1.59	1	0.617	-1.2	1	0.522	-1.65			1							0.0135
81	1	0	0	1	0	0			0	13	4	1	45	1.47	62	0	1	0.659	-2.85	2	0.604	-2.27	1	0.701	-0.31	0	0.504	-1.76			2							0.0134
621	2	1	1	0	0	1	52	cervical spine	1	14	3	1	50	1.58	48	0	0	0.692	-2.6	2	0.681	-1.3	1	0.579	-0.9	0	0.508	-2.3	0.825	-0.6	3						0.6688	0.0134
568	1	1	0	0	0	0			0	16	2	1	53	1.54	55	0	1	0.786	-1.78	1	0.7	-1.41	1	0.702	-0.3	0	0.624	-0.99	0.697		1						0.4018	0.0133
382	2	3	0	0	0	0			0	15	4	1	50	1.49	50	1	0	0.693	-2.6	2	0.763	-0.84	0	0.707	-0.25	0	0.581	-1.27	0.714		2	4.4	1.9	3.89	127	237		0.0133
463	2	3	0	2	0	1	52	left radius	1	18	8	3	45	1.57	64	0	0	0.662	-2.83	2	0.538	-2.86	2	0.588	-1.5	1	0.39	-2.49	0.562		3	8.9	2.2	4.59	138	354	0.2301	0.0133
95	3	1	1	0	0	0			0	13	1	1	50	1.57	56	0	1	0.769	-1.9	1	0.564	-2.4	1	0.576	-1	0	0.484	-2.6	0.729	-1.4	1	6	3	4.11	129	226	0.2523	0.0132
86	2	0	0	0	0	1	53	left kneecap	1	18	4	4	45	1.6	72	0	0	0.709	-2.48	1	0.656	-1.8	1	0.77	0.42	0	0.525	-1.63			2							0.0131
328	3	1	1	2	0	1	60	right ulna and radius	1	15	5	3	54	1.6	52	0	1	0.663	-2.82	2	0.778	-0.71	0	0.517	-2.25	1	0.511	-1.72	0.613		3	6.2	1.8	3.7	115	291		0.0131
713	2	0	0	0	0	0			0	16	2	1	50	1.58	55	0	0	0.623	-3.11	2	0.653	-1.83	1	0.562	-1.77	1	0.649	-0.83	0.598		2	10.2	6	3.64	119	86		0.0128
139	1	1	1	0	0	0			0	12	4	1	52	1.63	55	0	1	0.795	-1.85	1	0.717	-1.25	1	0.754	0.24	0	0.624	-0.99	0.734		1	6.7	2.4	4.4	133	278	0.5828	0.0128
274	2	3	0	0	0	0			0	19	2	1	55	1.55	54	1	1	0.771	-1.9	1	0.72	-1	0	0.692	0.4	0	0.572	-1.7	0.901	0.1	1							0.0124
190	1	1	0	0	0	0			0	16	3	1	50	1.55	45	0	1	0.909	-1.01	1	0.896	0.35	0	0.628	-1.08	1	0.732	-0.3	0.732		1	5.3	1.6	4.25	143	244	0.8273	0.0124
573	2	0	1	0	0	0			0	16	4	2	53	1.51	50	0	1	0.68	-2.69	2	0.703	-1.38	1	0.606	-1.31	1	0.612	-1.07	0.632		2	5.6	1.9	4.64	151	231		0.0123
34	3	0	1	1	0	0			0	18	4	4	48	1.58	62	0	1	0.668	-2.79	2	0.831	-0.23	0	0.735	0.04	0	0.632	-0.94			2	6.9	2	4.09	134	160		0.0123
264	1	1	0	0	0	0			0	16	1	1	55	1.65	60	1	1	0.76	-2.11	1	0.809	-0.43	0	0.514	-2.28	1	0.547	-1.49	0.692		1	8.1	2.2	4	126	206	0.596	0.0122
87	2	0	0	0	0	0			0	19	1	1	54	1.55	65	0	1	0.758	-2.12	1	0.493	-3.26	2	0.579	-1.59	1	0.379	-2.57			2							0.0122
131	2	3	0	2	0	0			0	14	4	1	52	1.64	74	0	1	0.982	-0.1	0	0.749	-0.7	0	0.669	0.1	0	0.526	-2.1	0.924		0						0.6216	0.0119
116	1	3	1	0	0	0			0	15	3	3	49	1.56	57	0	0	0.807	-1.76	1	0.789	-0.61	0	0.761	0.32	0	0.701	-0.5	0.766		1	5.5	1.9	4.5	143	249	0.3719	0.0119
544	1	3	0	0	0	0			0	14	3	1	55	1.54	56	0	0	0.672	-2.76	2	0.743	-1.02	1	0.656	-0.79	0	0.589	-1.22	0.681		2	6.4	2.3	4.85	152	255	0.52	0.0119
66	2	2	1	0	0	0			0	17	6	2	53	1.47	43	0	1	0.74	-2.25	1	1.02	1.47	0	0.634	-1.02	1	0.633	-0.94			1							0.0116
524	2	1	1	0	0	0			0	14	2	1	52	1.59	52	0	0	0.548	-3.66	2	0.822	-0.31	0	0.575	-1.63	1	0.694	-0.54	0.668		2	5.6	1.3	4.43	132	293	0.4525	0.0113
117	1	3	0	0	0	0			0	14	2	1	54	1.56	66	0	0	0.628	-3.08	2	0.652	-1.84	1	0.733	0.03	0	0.634	-0.93			2							0.011
241	1	0	1	0	0	0			0	16	5	3		1.51	47	0	0	0.805	-1.6	1	0.722	-0.9	0	0.566	-1.1	1	0.657	-0.8	0.809	-0.7	1						0.3714	0.0109
194	2	3	1	1	1	0			0	15	5	3	50	1.51	58	0	0	0.626	-3.09	2	0.748	-0.98	0	0.664	-0.71	0	0.595	-1.18			2							0.0109
140	2	3	1	0	0	1	58	left ankle	1	15	1	1	52	1.55	50	0	0	0.837	-1.54	1	0.718	-1.25	1	0.633	-1.03	1	0.573	-1.32	0.654		2	3.8	2.1	4.25	131	204	0.6306	0.0108
305	2	0	0	2	0	1	45	right foot	0	15	0	0	53	1.53	48	1	1	1.091	0.9	0	0.727	-0.9	0	0.597	-0.7	0	0.655	-0.8	0.819	-0.6	0						0.5209	0.0107
240	1	0	0	1	0	0			0	14	1	1	56	1.49	55	0	0	0.787	-1.91	1	0.921	0.57	0	0.756	0.27	0	0.758	-0.13			1							0.0107
190	2	1	0	2	0	0			0	16	1	1	48	1.62	73	0	0	1.079	0.8	0	0.882	0.5	0	0.728	0.8	0	0.699	-0.3	1.057	1.4	0	9.1	2	5.57	156	397	0.4263	0.0106
215	3	2	0	0	0	0			0	15	5	3	47	1.56	42	0	1	0.848	-1.46	1	0.956	0.89	0	0.718	-0.13	0	0.3	-3.07			1							0.0105
522	2	1	0	0	0	0			0	17	2	2	48	1.54	62	0	1	0.695	-2.6	2	0.739	-0.8	0	0.582	-0.9	0	0.436	-3.1	0.809	-0.7	2	5.6	2.7	4.66	139	208	0.3145	0.0104
559	3	3	1	0	1	0			0	13	4	2	53	1.52	48	0	1	0.952	-0.3	0	0.611	-2	1	0.604	-0.7	0	0.467	-2.7	0.731	-1.4	1						0.6397	0.0104
269	1	1	0	0	0	0			0	17	3	1	52	1.65	59	0	0	0.862	-1.36	1	0.741	-1.04	1	0.604	-1.33	1	0.643	-0.87	0.862		1	5.3	1.4	4.42	134	227	0.5781	0.0103
198	2	2	1	1	0	0			0	15	2	1	56	1.56	71	0	1	0.764	-2.08	1	0.777	-0.72	0	0.86	1.37	0	0.73	-0.31			1							0.0102
207	2	3	0	0	0	0			0	15	3	1	50	1.59	65	0	0	0.776	-1.99	1	0.781	-0.68	0	0.817	0.91	0	0.764	-0.09			1							0.0098
279	1	1	1	0	0	0			0	17	3	1	50	1.63	55	0	1	0.719	-2.4	1	0.607	-2	1	0.478	-2.1	1	0.453	-2.9	0.699		1	5.2	2	4.25	129	239	0.5219	0.0097
5	2	1	1	0	0	0			0	10	1	1	50	1.52	60	0	0	0.745	-2.1	1	0.694	-1.2	1	0.647	-0.2	0	0.52	-2.2	0.83	-0.5	1						0.4122	0.0096
270	1	3	0	1	0	0			0	15	1	1	47	1.59	71	0	0	0.683	-2.67	2	0.741	-1.04	1	0.756	0.26	0	0.579	-1.28			2	4.1	1.4	4.49	149	183		0.0095
271	1	0	0	0	0	1	56	left ankle	1	13	1	1	51	1.64	62	0	0	0.872	-1.28	1	0.678	-1.61	1	0.629	-1.07	1	0.519	-1.67			2							0.0095
696	1	0	1	0	0	0			0	16	3	1	52	1.55	53	0	0	0.666	-2.8	2	0.668	-1.69	1	0.551	-1.89	1	0.609	-1.09	0.592		2	5.3	2.2	4.46	151	200		0.0095
566	1	0	1	0	0	0			0	16	4	1	46	1.57	67	1	1	0.704	-2.52	2	0.739	-1.06	1	0.696	-0.36	0	0.581	-1.27	0.701		2	5.3	2.1	4.29	143	250	0.3132	0.0094
307	2	1	0	0	0	0			0	14	2	1	51	1.66	57	0	0	0.776	-1.99	1	0.693	-1.47	1	0.525	-2.16	1	0.52	-1.66	0.583		1	5.9	2.5	5.28	143	195	0.4978	0.0094
390	2	0	0	0	0	0			0	17	1	1	52	1.49	43	0	0	0.555	-3.61	2	0.671	-1.67	1	0.464	-2.81	2	0.434	-2.22	0.532		2	8.2	2.2	4.58	134	273	0.6201	0.0093
770	2	0	0	0	0	0			0	16	1	1	54	1.58	59	0	0	0.665	-2.81	2	0.745	-1	0	0.803	0.76	0	0.64	-0.89	0.772		2	4.5	1.7	4.71	150	147		0.0092
558	2	2	1	1	0	0			0	13	5	2	45	1.54	50	0	0	0.647	-2.94	2	0.676	-1.62	1	0.53	-2.11	1	0.47	-1.98			2	5.7	1.8	4.26	138	185		0.0091
551	1	1	0	0	0	1		little finger	0	17	2	1	52	1.55	55	0	0	0.738	-2.27	1	0.693	-1.47	1	0.583	-1.56	1	0.592	-1.2	0.623		1	5	2.1	4.71	143	254		0.0091
170	2	3	0	1	0	0			0	16	3	1	50	1.61	62	0	1	0.631	-3.06	2	0.778	-0.71	0	0.72	-0.11	0	0.701	-0.5			2	8.3	2.7	4.66	144	301		0.0091
339	3	3	0	1	0	0			0	18	4	2	56	1.62	65	0	1	0.657	-2.86	2	0.696	-1.44	1	0.64	-0.96	0	0.624	-0.99			2							0.009
700	2	0	1	0	0	0			0	14	1	1	50	1.54	55	0	1	0.624	-3.1	2	0.641	-1.94	1	0.595	-1.42	1	0.443	-2.15	0.6		2	5.5	1.6	4.42	151	206		0.0088
582	2	1	1	0	0	1	64	pelvis	1	16	5	4	54	1.47	48	0	0	0.716	-2.43	1	0.66	-1.77	1	0.507	-2.35	1	0.493	-1.83	0.557		2	4.7	1.4	4.28	137	200	0.658	0.0087
490	2	0	0	2	0	0			0	17	2	1	56	1.5	68	0	1	0.765	-2.07	1	0.69	-1.49	1	0.743	0.13	0	0.77	-0.06	0.732		1	4.2	1.3	4.64	149	237	0.604	0.0086
39	2	2	0	0	0	0			0	16	2	2	51	1.59	59	0	1	0.675	-2.73	2	0.824	-0.3	0	0.673	-0.61	0	0.663	-0.74			2							0.0085
80	2	2	0	0	0	1	59	right metatarsus	1	18	2	1	50	1.54	48	0	1	0.686	-2.65	2	0.89	0.3	0	0.625	-1.11	1	0.653	-0.81			3							0.0084
30	1	0	0	0	0	0			0	16	2	1	48	1.53	61	0	0	0.922	-0.91	0	0.842	-0.13	0	0.769	0.41	0	0.581	-1.27	0.775		0	4.4	2.2	4.2	132	199	0.6014	0.0084
143	3	3	1	2	0	0			0	14	4	4	54	1.59	65	0	1	0.993	0	0	0.73	-0.9	0	0.588	-0.8	0	0.422	-3.2	0.747		0	5.9	1.8	4.42	137	218	0.4546	0.0084
695	2	1	0	2	0	0			0	14	2	1	55	1.56	64	0	0	0.74	-2.25	1	0.733	-1.11	1	0.858	1.35	0	0.895	0.75	0.827		1	6.3	2.1	4.7	152	174		0.0083
248	2	3	0	0	0	0			0	15	0	0	45	1.63	62	0	1	0.757	-2.13	1	0.693	-1.47	1	0.64	-0.96	0	0.498	-1.8			1							0.0083
305	2	2	0	0	1	0			0	15	3	2	50	1.59	57	0	1	0.666	-2.8	2	0.84	-0.15	0	0.628	-1.08	1	0.554	-1.44			2	3.3	1.4	4.48	155	246		0.0083
141	1	0	0	0	0	0			0	17	2	1	48	1.54	52	0	0	0.598	-3.3	2	0.537	-2.87	2	0.434	-3.12	2	0.348	-2.77			2							0.0081
162	2	2	0	1	0	0			0	13	0	0	45	1.63	59	0	1	0.691	-2.61	2	0.987	1.17	0	0.716	-0.16	0	0.765	-0.09			2	5.1	1.2	3.98	131	162		0.0081
13	1	3	0	0	0	0			0	13	1	1	36	1.57	57	0	0	0.628	-3.08	2	0.809	-0.43	0	0.586	-1.52	1	0.629	-0.96			2							0.0081
180	1	3	0	0	0	0			0	15	2	1	53	1.63	70	0	1	0.894	-1.12	1	0.743	-1.02	1	0.823	0.97	0	0.601	-1.14			1							0.0078
561	2	0	1	0	2	0			0	17	4	4	51	1.5	66	0	0	0.736	-2.29	1	0.638	-1.96	1	0.769	0.41	0	0.49	-1.85	0.709		1	4	1.4	4.3	135	112		0.0077
113	1	1	0	0	0	0			0	16	3	1	55	1.58	67	0	1	0.74	-2.26	1	0.672	-1.65	1	0.649	-0.86	0	0.581	-1.27			1							0.0076
179	1	0	0	0	0	0			0	15	3	1	50	1.69	60	0	1	0.806	-1.77	1	0.627	-2.06	1	0.52	-2.21	1	0.506	-1.75	0.552		1	7.2	2	4.78	149	207	0.7453	0.0076
200	2	3	1	0	0	0			0	13	2	2	47	1.54	69	0	0	0.779	-1.97	1	0.573	-2.55	2	0.783	0.55	0	0.496	-1.81			2							0.0073
774	1	3	0	0	0	0			0	12	3	1	52	1.63	67	0	1	0.732	-2.31	1											1	5.6	2	4.67	155	208		0.0069
322	2	0	1	0	0	0			0	17	2	2	45	1.49	63	0	0	0.654	-2.88	2	0.727	-1.17	1	0.729	-0.01	0	0.551	-1.46			2							0.0067
123	2	3	1	1	0	0			0	15	2	1	53	1.61	62	0	1	0.758	-2.12	1	0.786	-0.63	0	0.724	-0.07	0	0.662	-0.75			1							0.0067
273	2	3	1	0	2	0			0	17	3	3	40	1.5	52	0	0	0.783	-1.94	1	0.75	-0.95	0	0.619	-1.18	1	0.585	-1.24	0.66		1	4.2	1.5	4.07	128	288	0.3947	0.0066
552	2	0	0	0	0	0			0	17	3	2	45	1.49	54	0	0	0.744	-2.23	1	0.659	-1.77	1	0.641	-0.95	0	0.61	-1.08	0.645		1	4.2	1.2	4	126	170		0.0066
99	2	1	0	0	0	0			0	16	3	1	50	1.57	58	0	0	0.914	-0.98	0	0.714	-1.29	1	0.603	-1.34	1	0.509	-1.73	0.63		1	4.3	1.3	3.64	117	201	0.8433	0.0064
12	2	2	1	1	0	0			0	15	1	1	54	1.51	57	0	1	0.66	-2.84	2	0.565	-2.62	2	0.56	-1.8	1	0.478	-1.93			2							0.0064
191	2	2	0	0	0	0			0	13	2	2	53	1.57	55	0	0	0.715	-2.44	1	0.832	-0.22	0	0.752	0.23	0	0.679	-0.64			1							0.0061
219	2	1	0	0	0	0			0	17	4	2	62	1.55	64	0	1	0.843	-1.5	1	0.785	-0.64	0	0.8	0.73	0	0.85	0.46	0.798		1	7	1.5	4.28	136	276	0.3717	0.0061
317	2	2	0	0	0	0			0	13	2	1	47	1.57	56	0	0	0.638	-3	2	0.735	-1.1	1	0.739	0.09	0	0.627	-0.97			2	4.1	1.6	4.29	145	199		0.006
88	1	2	0	1	1	0			0	12	5	1	49	1.55	57	0	0	0.646	-2.95	2	0.799	-0.52	0	0.522	-2.2	1	0.554	-1.44			2							0.0055
318	1	3	0	0	0	1	55	pelvis	1	17	3	1	54	1.45	54	1	1	0.684	-2.66	2	0.665	-1.72	1	0.57	-1.69	1	0.571	-1.33	0.603		3	6	2.4	5.95	137	252	0.5838	0.0048
9	2	2	0	0	0	1	58	lumar spine	1	16	0	0	50	1.62	54	0	1	0.71	-2.47	1	0.984	1.14	0	0.671	-0.62	0	0.712	-0.43			2							0.0047
703	3	2	1	0	0	1	67	carpal bone	1	14	4	2	38	1.54	54	0	1	0.724	-2.37	1	0.77	-0.78	0	0.584	-1.54	1	0.634	-0.93			2							0.0045
72	1	1	0	0	0	0			0	14	3	1	50	1.55	54	0	1	0.816	-1.7	1	0.994	1.23	0	0.822	0.96	0	0.853	0.48	0.88		1	4.7	2.1	4.74	136	218	0.4745	0.0045
89	2	3	0	0	0	0			0	13	3	1	50	1.55	54	0	0	0.834	-1.56	1	0.91	0.48	0	0.802	0.75	0	0.754	-0.16	0.831		1	5.1	2	4.6	146	186	0.4855	0.0043
172	1	1	1	0	0	0			0	13	3	1	51	1.57	54	0	1	0.687	-2.64	2	0.676	-1.63	1	0.65	-0.85	0	0.587	-1.23			2	4.9	1.7	4.45	144	172		0.004
110	2	0	0	0	0	0			0	18	2	2	50	1.61	51	0	0	0.799	-1.82	1	0.905	0.43	0	0.667	-0.67	0	0.637	-0.91	0.746		1	5.2	1.9	4.66	146	162	0.583	0.004
213	3	3	1	0	1	0			0	15	6	6	52	1.46	52	0	1	0.602	-3.27	2	0.853	-0.04	0	0.672	-0.62	0	0.772	-0.04			2							0.0038
138	2	1	0	0	0	0			0	19	2	1	48	1.66	69	0	1	0.73	-2.32	1	0.564	-2.63	2	0.645	-0.9	0	0.436	-2.2	0.608		2	4.8	2.1	4.64	138	237	0.4821	0.0032
231	1	2	0	0	0	0			0	16	1	1	55	1.51	51	0	1	0.928	-0.88	0	0.829	-0.25	0	0.77	0.41	0	0.706	-0.47	0.786		0	4.9	2.4	4	133	205	0.9197
302	1	0	0	0	0	0			0	17	3	1	52	1.63	61	1	1	0.874	-1.27	1											1	3.9	1.5		138	199	0.8385
319	1	0	0	2	0	0			0	14	1	1	47	1.68	65	0	0	0.778	-1.98	1	0.477	-3.41	2	0.547	-1.93	1	0.408	-2.38	0.515		2	8.1	3.1	4.75	147	196	0.7268
374	3	1	0	0	0	0			0	15	4	4	50	1.48	59	0	1	0.738	-2.27	1	0.763	-0.84	0	0.67	-0.64	0	0.552	-1.46	0.688		1						0.67
358	1	1	0	0	0	0			0	18	3	1	54	1.46	56	0	0	0.603	-3.26	2	0.684	-1.55	1	0.758	0.29	0	0.727	-0.33	0.736		2	6.1	2.3	4.58	144	254	0.6373
282	1	0	0	0	0	0			0	17	3	1	50	1.64	65	0	0	0.904	-1.05	1	0.741	-1.04	1	0.829	1.04	0	0.74	-0.25	0.796		1						0.5132
225	2	1	1	0	0	1	60	carpal bone	1	14	2	1	54	1.63	66	0	0	0.792	-1.87	1	0.813	-0.39	0	0.763	0.35	0	0.718	-0.39	0.775		2	4.4	1.9	4.1	138	147	0.5024
255	2	3	0	0	0	1		external ankle	1	17	4	2	52	1.57	61	0	1	1.026	-0.15	0	0.735	-1.09	1	0.697	-0.35	0	0.888	0.71	0.718		2	6.2	1.8	4.64	150	234	0.4003
336	1	3	0	0	0	0			0	14	1	1	49	1.59	43	0	0	0.851	-1.44	1	0.863	0.06	0	0.608	-1.29	1	0.621	-1.01	0.705		1	5.3	1.6	4.2	127	143	0.3888
222	2	1	0	0	0	0			0	13	2	1	53	1.5	46	0	1	1.055	0.06	0	0.864	0.06	0	0.794	0.67	0	0.765	-0.08	0.817		0						0.3737
627	2	3	1	2	1	0			0	13	3	1	55	1.56	66	0	1	0.708	-2.49	2											2	4.1	1.2	4.38	135	177	0.3305
33	3	2	0	2	0	0			0	17	6	4	52	1.53	48	1	0	0.687	-2.64	2	0.756	-0.91	0	0.585	-1.53	1	0.527	-1.62	0.639		2	8.3	2.7	4.07	130	224	0.3061
